# Supplementary material for: Fabrication of pH-Sensitive Tetramycin Releasing Gel and Its Antibacterial Bioactivity against Ralstonia solanacearum
Source: Molecules. 2019 Oct 7;24(19):3606. doi: 10.3390/molecules24193606 (PMC6804146; doi:10.3390/molecules24193606)
Supplement: Supplementary file 1 [file molecules-24-03606-s001.zip]

Archive with 1 entries (1 files):
- molecules-591145-SI.pdf
